# Supplementary material for: Assistance and Therapy Dogs Are Better Problem Solvers Than Both Trained and Untrained Family Dogs
Source: Front Vet Sci. 2020 Mar 31;7:164. doi: 10.3389/fvets.2020.00164 (PMC7145387; doi:10.3389/fvets.2020.00164)
Supplement: Supplementary file 1 [file Table_1.XLSX]

## Sheet: Carballo_dataset_200103
Dog_name	Group	Breed	Dog_sex	Dog_age	Soc_strat_90dogs	PS_voc	PS_food	PS_ori	PS_tail	PS_lookO	PS_lookE	Traintypeobedience	Traintypeagility	Traintypeherding	Traintypeother
Áfonya	0	golden ret	1	9	0.713592	0	0	4.43	30.54	18	5
Ananász	1	labrador	2	5	-0.640406	0	1	87.16	58.27	3	2	1	1	0	0
Asa	1	mixed	1	5	-0.394205	0	0	89.82	69.05	4	3	1	1	1	1
Azúr	1	border col	1	7.5	1.0681	3	0	52.96	46.56	15	10	1	1	0	0
Bee	1	border col	2	3.8	0.853353	0	0	30.66	24.72	17	13	0	1	1	0
Betyár	0	german she	1	4.3	0.194206	0	0	16.13	40.84	12	0
Boldizsár	0	golden ret	1	6	-0.164752	0	0	29.42	0	7	3
Bono	0	border col	1	1	-1.11638	0	2	83.21	0	3	1
Borka	3	mixed	2	3.5	-1.85378	0	7	97.2	1.87	2	1
Boróka	0	mixed	2	0.75	1.08382	0	0	22.19	36.45	18	14
Borsi	0	border col	2	1.1	1.534	3	0	41.71	77.25	27	6
Brigi	3	vizsla	2	3	-1.06022	0	1	100	41.6	0	0
Candy	1	doberman	2	1	0.252387	0	0	6.56	0	15	2	1	1	0	0
Charlie	3	spaniel	1	1.5	-1.07998	0	0	98.91	6.68	0	1
Chili2	3	poodle	1	1	-1.54987	0	5	94.2	8.93	2	1
Cleo	1	border col	2	5.9	1.00898	0	0	12.02	0	21	13	1	1	1	0
Conan	3	labrador	1	0.8	-1.08029	0	4	96.22	32.6	4	4
Csinszka	1	mixed	2	5.25	-0.34247	0	1	78.08	85.5	8	0	1	0	1	1
Csipesz	1	yorkshire	2	3	1.52637	1	0	24.14	82.87	33	5	1	0	0	0
Csoki2	1	kelpie	1	6	0.500539	0	2	52.15	74.77	17	9	1	0	1	1
Daeron	1	malinois	1	2.5	0.278878	3	1	75.2	58.35	7	5	1	1	0	1
Dió	3	border col	1	7	0.0436017	1	1	67.87	16.61	17	4
Dior	0	mixed lab	2	1.08	0.706015	1	0	33.55	44.73	21	3
Dodi	1	mixed	1	7	-0.630057	0	1	84.79	27.12	8	2	1	1	0	0
Dolly	1	mixed	2	5.8	0.168402	0	1	47.72	63.22	11	5	1	1	0	1
Dorka	3	groenendal	2	1.6	-0.380167	0	0	62.5	2.03	4	6
Durmi	3	tervueren	1	11.8	-0.19753	0	2	53.69	0	8	10
Éda	1	vizsla	2	1.75	0.792863	0	0	17.29	76.58	19	3	1	1	0	0
Emma2	0	mixed	2	1.5	0.283187	0	0	9	28.94	10	3
Fafű	0	angol cock	2	8	1.48581	3	0	7.48	94.9	17	4
Fancy	3	golden ret	2	7	-0.168993	0	1	69.05	87.65	4	4
Fergie	3	Airedale T	2	9.4	-0.0392027	0	0	30.59	4.6	7	5
Filip	3	malinois	1	11.5	-1.60655	0	6	96.43	22.95	2	1
George	0	border col	1	3.3	0.897337	0	0	18.17	42.97	20	8
Gréta	0	german she	2	6.3	1.23915	0	0	15.03	81.96	21	9
Haga	0	labrador	1	8	0.222099	0	0	73.82	91.39	11	5
Hanno	3	labrador	1	0.8	-1.30283	0	5	82.92	7.54	5	2
Happy	1	border col	1	9.2	-1.1878	0	3	87.29	11.94	5	0	1	1	1	1
Indiana	0	border col	1	1	1.35449	3	1	49.39	36.93	18	16
Jegor	3	mixed	1	4.2	0.388634	0	0	17.86	27.59	14	4
Karakán C	1	vizsla	1	11	0.385698	0	1	48.67	15.18	21	8	1	0	0	0
Kefír	0	maltese	1	5.3	0.855901	0	0	24.17	3.75	27	8
Kendra	3	malinois	2	3.6	-1.98231	0	7	96.64	0	0	0
Killa	0	labrador	2	3.8	1.07136	0	0	42.32	95.23	16	12
Kira	3	mixed	2	6	-2.05163	0	8	98.46	1.8	0	1
Labi	0	labrador	2	2.5	1.58718	0	0	8.92	96.5	32	6
Lili2	3	mixed	2	4.25	0.919504	0	0	48.73	99.84	14	11
Lulu4	1	golden ret	2	1.8	1.20282	1	0	11	67.15	26	3	1	1	0	0
Manka	0	border col	2	2.7	0.831208	0	0	18.14	78.49	12	8
Maszat	0	mixed	2	2	-0.843997	0	0	73.1	0.32	3	0
Maverick	0	border col	1	1.3	2.49233	3	0	15.46	58.29	26	22
Medi	1	malinois	2	6.2	0.259796	1	1	62.73	96.72	10	3	1	1	0	1
Michel	0	mixed	1	4.8	0.0286724	0	0	43.14	0	13	5
Mogyoró	3	border col	1	1.5	-1.3528	0	3	95.51	4.04	2	1
Molly1	0	mixed	2	5.8	0.640895	0	0	41.24	98.19	17	3
Molly3	3	Irish (red	2	3.5	-0.490428	0	5	67.28	59.63	16	2
Monty	0	mixed	1	11	0.349463	0	0	16.74	1.52	17	4
Morgan	1	mixed lab	2	2.9	-1.60066	0	5	98.09	27.19	0	0	1	0	0	1
Muzsika	0	mixed	2	2.5	0.246568	0	0	2.88	26.36	11	1
Müzli	3	Cavalier K	1	4	0.265914	0	1	34.62	19.08	10	10
Nevis	0	border col	1	2	0.667654	0	0	15.62	50	13	7
Odett	0	golden ret	2	4	0.314318	0	0	25.27	54.19	14	1
Oszi	3	mixed	1	5	-1.57192	0	5	95.01	0.47	3	1
Oszkár	0	german she	1	6.8	-1.3791	0	4	90	3.44	5	0
Pavlov	1	border col	1	1.8	1.03977	0	0	21.75	64.76	23	7	0	1	1	0
Pille	3	poodle	2	0.9	-0.517571	0	0	77.5	11.56	7	3
Plüsi	3	golden ret	2	8.5	-0.0159488	0	5	10.45	71.06	7	6
Rocky	1	mixed	1	3	-0.73788	0	1	79.63	39.51	3	1	1	1	0	0
Ropi	3	mixed	2	4.9	-1.09174	0	5	82.16	1.73	12	2
Rozi1	0	mixed lab	2	3	-0.0227387	0	1	75.55	67.4	7	8
Rozi2	1	border col	2	4	0.500119	3	1	62.31	68.92	10	4	1	0	1	0
Rozi3	0	beagle	2	6.5	0.845424	0	0	47.49	89.95	18	8
Römi	1	mixed	2	1	0.845424	0	0	47.49	89.95	18	8	1	1	0	0
Rumli	3	mixed	2	10	-0.107347	0	2	58.44	22.85	16	5
Scooby	3	tervueren	1	4	-1.54696	0	5	92.91	3.94	1	2
Scotty	1	sheltie	1	7	-1.47281	0	3	99.38	10.32	0	0	0	1	0	0
Sunny	1	bouvier	1	3	-0.599337	0	0	53.57	2.48	0	3	1	1	1	0
Sziporka	3	mixed	2	8	0.541447	1	1	44.2	72.64	8	9
Tádé	3	golden ret	2	0.75	-0.737689	0	3	92.86	79.21	5	2
Tia	0	golden ret	2	1.4	0.865154	1	0	43.13	68.91	16	8
Tódi	3	golden ret	1	3	1.33936	0	0	25.39	83.07	20	13
Tódor	1	border col	1	2.25	-1.10653	0	0	91.27	0	0	0	1	1	1	0
Tücsi	1	mixed	1	6.75	1.35449	3	0	20.06	31.12	16	11	1	1	0	0
Tücsök	3	tervueren	1	2	-1.21017	0	4	89.47	0	4	4
Vacak	1	mudi	1	8	0.962389	1	0	25.84	39.81	29	2	1	1	0	0
Vanda	1	golden ret	2	2	-0.249524	0	0	56.42	47.23	5	2	1	0	0	1
Véda	3	border col	2	1	-1.04362	0	2	92.33	2.82	7	1
Vendel	1	groenendal	1	8.5	-1.09053	0	5	83.01	6.65	5	6	1	0.01	0	0.01
Viky (Vikt	1	border col	2	2	0.229613	1	2	52.12	50.08	13	6	1	1	1	0
Vili	0	mixed	1	4.75	0.380444	0	1	59.08	82.94	20	3
